# Supplementary material for: A Unique Case of Adoption in Golden Snub-Nosed Monkeys
Source: Animals (Basel). 2024 Oct 25;14(21):3075. doi: 10.3390/ani14213075 (PMC11545503; doi:10.3390/ani14213075)
Supplement: Supplementary file 1 [file animals-14-03075-s001.zip]

Archive with 1 entries (1 files):
- animals-3242185-supplementary.pdf
